# Supplementary material for: Algorithmic design of a noise-resistant and efficient closed-loop deep brain stimulation system: A computational approach
Source: PLoS One. 2017 Feb 21;12(2):e0171458. doi: 10.1371/journal.pone.0171458 (PMC5319757; doi:10.1371/journal.pone.0171458)
Supplement: S1 File — (XLSX) [file pone.0171458.s004.xlsx]

## Sheet: Fig 5-6_PD
PD#
	SID-PSM				DIRECT SEARCH				CLINICAL SETTINGS
	INVARIANT DENSITY MEASURE	STIMULATION POWER	COMPUTATION TIME		INVARIANT DENSITY MEASURE	STIMULATION POWER	COMPUTATION TIME		INVARIANT DENSITY MEASURE	STIMULATION POWER
1	0.18432	1.1789	9.4		0.22	3.1	30		19	98.42
2	0.136	1.1512	7.8		0.17	5.2	62		16	98.42
3	0.1235	1.1951	8		0.146	5.87	34		4.5	123.21
4	0.26516	1.3	10		0.36	6.6	28		6	22.54
5	0.149	1.2332	8.8		0.234	2.4	22		53.82	121.3
6	0.10264	0.9	6.9		0.2	4	22.7		340	37.75
7	0.2797	1.222	9.4		0.23	8.34	43		3.32	90.2
8	0.16234	1.138	8.4		0.16	2.6	31.3		1.84	13.2
9	0.144	1.042	8.6		0.1	5.6	40		3.84	129
10	0.18758	2.7525	14.6		0.44	4.7	27		42.11	31.2
11	0.20502	1.45	10.2		0.38	6.63	27		194.13	31.2
12	0.58125	0.7025	6.4		0.19	7.3	32		24	31.2
13	0.104	1.156	8.8		0.123	3.7	34.3		13.26	37.8

## Sheet: Fig 5-6_OCD
OCD#
	SID-PSM				DIRECT SEARCH				CLINICAL SETTINGS
	INVARIANT DENSITY MEASURE	STIMULATION POWER	COMPUTATION TIME		INVARIANT DENSITY MEASURE	STIMULATION POWER	COMPUTATION TIME		INVARIANT DENSITY MEASURE	STIMULATION POWER
1	0.27994	2	12.2		0.8	7.41	23.33		72	28.16
2	0.22146	1.205	8.79		0.2047	8	27.5		63	31.2
3	0.23616	2.19	14.54		0.1561	9.43	45		199.4	124.8
4	0.22048	2.59666	18.16		0.3099	3.485	40		9.9	124.8
5	0.29624	1.716	10.994		0.32	7.99	28.5		78.254	31.2
6	0.18676	2.2325	12.818		0.1889	7.07	35		19.264	31.2
7	0.27386	1.1975	8.65		0.44	6.47	32.5		27.26	17.55
8	0.40168	1.68333	9.812		0.465	3.41	27.5		4.64	31.2
9	0.30618	2.94	13.48		0.387	6.8	28.5		115.76	44.93
10	0.11104	0.77	7.25		0.1564	3	29		340	31.2
11	0.17784	1.44615	11.18		0.1257	4	35		22.17	70.2
12	0.21738	3.02	15.9		0.27315	8.085	32.33		15.26	70.2
